# Supplementary material for: Infection Rate and Drug Resistance of Ureaplasma urealyticum and Mycoplasma hominis in Patients With Genital Mycoplasma Infection at the National Hospital of Dermatology and Venereology in Vietnam
Source: Int J Microbiol. 2025 Oct 9;2025:4006309. doi: 10.1155/ijm/4006309 (PMC12530926; doi:10.1155/ijm/4006309)
Supplement: Supporting Information — Additional supporting information can be found online in the Supporting Information section. Table S1: Detailed results of multivariable logistic regression analysis of factors associated with antimicrobial resistance in Ureaplasma urealyticum and Mycoplasma hominis. [file 4006309.f1.xlsx]

## Sheet: Hãy liệt kê toàn bộ kết quả vào
Supplementary Table S1: Detailed Results of Multivariable Logistic Regression Analysis of Factors Associated with Antimicrobial Resistance in Ureaplasma urealyticum and Mycoplasma hominis
Antimicrobial agent	Variables	Adjusted Odds Ratio (aOR)	Confident Interval 95% (95% CI)	P-value
Doxycycline (DOT)	Sex Male	1.69	0.93 – 3.09	0.088
	Age	1	0.97 – 1.03	0.948
	Year 2019	1.12	0.47 – 2.61	0.802
	Year 2020	2.13	0.88 – 5.12	0.089
	Year 2021	0.91	0.38 – 2.16	0.836
	Year 2022	0.97	0.34 – 2.57	0.949
	STD Diagnosis	1.54	0.82 – 3.03	0.196
	U. urealyticum positivity	21800000	9.11E-22 – not estimable	0.987
	M. hominis positivity	14.1	7.63 – 27.7	< 0.001
Josamycin (JOS)	Sex Male	1.57	0.74 – 3.39	0.243
	Age	0.99	0.96 – 1.03	0.697
	Year 2019	1.15	0.36 – 3.60	0.812
	Year 2020	4.6	1.45 – 15.4	0.011
	Year 2021	1.54	0.53 – 4.51	0.425
	Year 2022	1.84	0.53 – 6.29	0.327
	STD Diagnosis	2.16	0.97 – 5.07	0.066
	U. urealyticum positivity	28700000	3.98E-21 – not estimable	0.986
	M. hominis positivity	90.6	30.6 – 394	< 0.001
Ofloxacin (OFL)	Sex Male	0.83	0.49 – 1.41	0.482
	Age	0.99	0.96 – 1.02	0.398
	Year 2019	3.14	1.44 – 7.34	0.005
	Year 2020	1.52	0.71 – 3.40	0.292
	Year 2021	1.59	0.77 – 3.38	0.219
	Year 2022	0.89	0.40 – 2.05	0.78
	STD Diagnosis	1.3	0.76 – 2.23	0.338
	U. urealyticum positivity	57	10.8 – 449	< 0.001
	M. hominis positivity	24.9	7.58 – 154	< 0.001
Erythromycin (ERY)	Sex Male	0.78	0.37 – 1.63	0.502
	Age	1.02	0.98 – 1.06	0.292
	Year 2019	0.84	0.27 – 2.53	0.754
	Year 2020	3.86	1.36 – 11.3	0.012
	Year 2021	1.92	0.63 – 5.86	0.246
	Year 2022	1.55	0.37 – 5.86	0.529
	STD Diagnosis	3.03	1.26 – 8.49	0.021
	U. urealyticum positivity	8.64e-07	not estimable – 9.65E+40	0.989
	M. hominis positivity	456	167 – 1590	< 0.001
Tetracycline (TET)	Sex Male	1.44	0.86 – 2.43	0.17
	Age	1	0.98 – 1.03	0.806
	Year 2019	0.88	0.42 – 1.81	0.729
	Year 2020	2.2	1.04 – 4.67	0.04
	Year 2021	1.41	0.68 – 2.89	0.353
	Year 2022	0.95	0.40 – 2.17	0.9
	STD Diagnosis	1.46	0.86 – 2.53	0.165
	U. urealyticum positivity	2.36	0.69 – 9.48	0.188
	M. hominis positivity	18.4	10.9 – 31.9	< 0.001
Ciprofloxacin (CIP)	Sex Male	0.35	0.17 – 0.69	0.003
	Age	1	0.97 – 1.03	0.998
	Year 2019	12.1	3.29 – 79.1	0.001
	Year 2020	1.69	0.71 – 4.32	0.252
	Year 2021	1.51	0.67 – 3.56	0.327
	Year 2022	2.07	0.72 – 7.09	0.206
	STD Diagnosis	1.18	0.58 – 2.33	0.637
	U. urealyticum positivity	216	30.2 – 4509	< 0.001
	M. hominis positivity	20.2	4.29 – 362	0.003
Azithromycin (AZM)	Sex Male	0.86	0.42 – 1.76	0.683
	Age	0.98	0.94 – 1.02	0.329
	Year 2019	0.94	0.31 – 2.86	0.91
	Year 2020	6.44	2.35 – 18.9	< 0.001
	Year 2021	0.79	0.24 – 2.53	0.695
	Year 2022	1.65	0.46 – 5.95	0.443
	STD Diagnosis	1.4	0.66 – 3.06	0.39
	U. urealyticum positivity	1.09	0.06 – 7.16	0.937
	M. hominis positivity	215	95.8 – 544	< 0.001
Clarithromycin (CLA)	Sex Male	1.16	0.61 – 2.25	0.652
	Age	1.01	0.98 – 1.05	0.371
	Year 2019	0.98	0.38 – 2.54	0.965
	Year 2020	6.42	2.42 – 17.8	< 0.001
	Year 2021	1.59	0.59 – 4.31	0.36
	Year 2022	2.54	0.82 – 8.05	0.11
	STD Diagnosis	1.49	0.76 – 3.00	0.254
	U. urealyticum positivity	0.45	0.02 – 2.53	0.458
	M. hominis positivity	157	77.6 – 346	< 0.001
Pristinamycin (PRI)	Sex Male	0.89	0.45 – 1.73	0.734
	Age	1.02	0.99 – 1.05	0.261
	Year 2019	1.56	0.59 – 4.11	0.366
	Year 2020	3.96	1.49 – 10.8	0.006
	Year 2021	1.58	0.61 – 4.08	0.343
	Year 2022	1.32	0.43 – 3.84	0.612
	STD Diagnosis	1.68	0.84 – 3.50	0.152
	U. urealyticum positivity	8.36	1.53 – 157	0.047
	M. hominis positivity	36.9	16.2 – 101	< 0.001
